# Supplementary material for: Offspring production from cryopreserved primordial germ cells in Drosophila
Source: Commun Biol. 2021 Oct 7;4:1159. doi: 10.1038/s42003-021-02692-z (PMC8497528; doi:10.1038/s42003-021-02692-z)
Supplement: Supplementary file 4 — Supplementary Data 1 [file 42003_2021_2692_MOESM4_ESM.xlsx]

## Sheet: Fig.1
	Fig. 1b					Fig. 1d						Fig. 1e											Fig. 1f
	Gonad ID.	No. of GFP-positive PGCs in a gonad				Donor PGCs	Needle ID.*	Host adult ID.	No. of GFP-positive GSCs in an adult				Naïve-PGCs			CPA-PGCs			F-PGCs				Donor PGCs	Host adult ID.*	No. of donor-derived offspring / a host adult
		Naïve-PGCs	CPA-PGCs	F-PGCs					Female	Male			d1-3	d4-6	d7-9	d1-3	d4-6	d7-9	d1-3	d4-6	d7-9
	1	5	1	2		Naïve-PGCs	C1, C2, C3	N-1	11			No. of females examined	5	5	5	7	7	6*	6	6	6		Naïve-PGCs	N-1	14
	2	2	0	8				N-2	20			No. of females producing donor-derived offspring	5	5	3	5	7	5	6	6	5			N-2	29
	3	5	1	6				N-3		4		%	1	1	0.6	0.714286	1	0.833333	1	1	0.833333			N-4	13
	4	3	4	3			C4, C5, C6	N-4	30															N-7	8
	5	3	1	1				N-5		9		*One female were dissected for antibody staining on 7 days after mating (d7), and the remaining six fimales were examined.												N-8	39
	6	4	6	1				N-6		0														No. of host adults examined	5
	7	2	3	1			C7, C8, C9	N-7	0															Median value	14
	8	3	1	2				N-8	43															P-vale (Wilcox test, vs. F-PGCs)	0.6623
	9	3	4	1			No. of adults examined		5	3													CPA-PGCs	C-4	4
	10	3	4				Median value		20	4														C-5	20
	11	6	7				P-vale (Wilcox test, vs. F-PGCs)		0.6905	0.8248														C-6	23
	12	1	3			CPA-PGCs	B1, B2, B3	C-1	15															C-7	53
	13	2	2					C-2		6														C-8	1
	14	5	1					C-3		6														C-9	19
	15	5	5				B4, B5	C-4	9															C-10	18
	16	3	3					C-5	6															No. of host adults examined	7
	17	2	2					C-6	21															Median value	19
	18	7	6				B6	C-7	38															P-vale (Wilcox test, vs. F-PGCs)	0.9452
	19	0	3				B7, B8, B9	C-8		8													F-PGCs	F-1	12
	20	5	5					C-9		3														F-2	11
	21	7	3				No. of adults examined		5	4														F-4	5
	22	1	6				Median value		15	6														F-6	33
	23	0	3				P-vale (Wilcox test, vs. F-PGCs)		1	0.8584														F-8	28
	24		2			F-PGCs	A1	F-1	12															F-9	17
	25		4				A2, A3, A4, A5	F-2	19															No. of host adults examined	6
	26		8					F-3		2														Median value	14.5
	27		1				A6, A7, A8, A9	F-4	5															P-vale (Wilcox test, vs. F-PGCs)
	No. of gonads examined	23	27	9			A10, A11, A12	F-5		5
	Median value	3	3	2			A13, A14, A15	F-6	22														* The "Host adult IDs" correspond to those in "Fig. 1d" in this sheet.
	P-vale (Wilcox test, vs. F-PGCs)	0.2978	0.3528					F-7		9
							A16, A17	F-8	16
							No. of adults examined		5	3
							Median value		16	5
							P-vale (Wilcox test, vs. F-PGCs)
						* The "Needle IDs" correspond to those in "Table 1" in this file.

## Sheet: Fig. 2
	Fig. 2a										Fig. 2b							Fig. 2c				Fig. 2d
	Donor PGCs	Needle ID.	No. of embryos transplanted	No. of adults eclosed	No. of adults producing donor-derived F1	% of adults producing donor-derived F1		*: P (two-sided t-test), **: P-value (two-sided Fisher's exact test)			Donor PGCs	Needle ID.	Female host		Male host			Donor PGCs	Host couple ID.	No. of donor-derived F1 progeny / day /couple		Donor PGCs	Host couple ID.	F1 vial ID	No. of donor-derived F1 progeny / day / culture vial
							(Mean ± SEM)	vs. EGFP.vas 0d	vs. EGFP.vas 31-150d				Host adult ID.*	No. of donor-derived F1 offspring / day / female	Host adult ID.*	No. of donor-derived F1 offspring / day / female				Total					Total
	EGFP-vas 0d	A1	8	1	1	1	(50.3% ± 11.8)				EGFP-vas 0d	A1	F-1	1.33				M17 0d	J-a	6.22		M17 control		donor-1	14.11
		A2, A3, A4, A5	25	6	2	0.333333						A2, A3, A4, A5	F-2	1.22	F-3	1.11								donor-2	10.56
		A6, A7, A8, A9	18	6	1	0.166667						A6, A7, A8, A9	F-4	0.56					J-d	4.11				donor-3	12.67
		A10, A11, A12	17	5	1	0.2						A10, A11, A12			F-5	3.5							No. of host couples examined		3
		A13, A14, A15	15	4	2	0.5						A13, A14, A15	F-6	3.67	F-7	4.14			J-e	7.89			Median value		12.67
		A16, A17	10	2	1	0.5						A16, A17	F-8	3.11									P-vale (Wilcox test, vs. M17 control)
		A18	6	1	1	1						A18	F-9	1.89					J-f	6.56		M17 0d	J-a	J-a-F1-1	4.33
		A19	2	1	1	1						A19			F-10	0.23								J-a-F1-2	6.67
		A20, A21, A22	14	3	1	0.333333						A20, A21, A22			F-11	0.05			No. of host couples examined	4			J-d	J-d-F1-1	10.56
		A23, A24, A25	10	2	0	0							No. of host adults examined	6	No. of host adults examined	5			Median value	6.39				J-d-F1-2	15
		total	125	31	11	0.354839							Median value	1.611	Median value	1.111			P-vale (Wilcox test, vs. M17 0d)				J-e	J-e-F1-1	18.11
	EGFP-vas 8-30d	D1, D2, D3	14	6	1	0.166667	(26.8% ± 3.5)	* 0.13					P-vale (Wilcox test, vs. EGFP-vas 0d)		P-vale (Wilcox test, vs. EGFP-vas 0d)			M17 8-30d	K-a	13.56				J-e-F1-2	18.67
		D4, D5, D6	21	5	1	0.2					EGFP-vas 8-30d	D1, D2, D3	D-1	2.3									J-f	J-f-F1-1	14.56
		D7, D8	27	16	3	0.1875						D4, D5, D6			D-2	0.2			K-b	8.78				J-f-F1-2	19.22
		D9, D10, D11	36	14	5	0.357143						D7, D8	D-3	1.14	D-4	0.1							No. of host couples examined		8
		D12, D13, D14	34	13	3	0.230769							D-5	2.57					K-c	3.11			Median value		14.78
		D15, D16, D17	38	16	6	0.375						D9, D10, D11	D-6	1.2	D-7	0.02							P-vale (Wilcox test, vs. M17 control)		0.54
		D18, D19, D20	36	14	5	0.357143							D-9	1.25	D-8	0.14			K-d	10.56		M17 8-30d	K-a	K-a-F1-1	4.33
		total	206	84	24	0.285714		** 0.50							D-10	0.32								K-a-F1-2	3.89
	EGFP-vas 31-50d	E1, E2, E3	30	12	0	0	(32.2% ± 6.2)	* 0.25				D12, D13, D14	D-11	1	D-12	0.08			K-e	8.44			K-b	K-b-F1-1	14.33
		E4, E5, E6	32	14	6	0.428571							D-13	6.5										K-b-F1-2	2.56
		E7, E8, E9, E10	33	12	4	0.333333						D15, D16, D17	D-14	2	D-15	0.28			K-f	12.89			K-c	K-c-F1-1	1
		E11, E12	39	12	5	0.416667							D-16	2.7	D-17	0.58								K-c-F1-2	7.89
		E13, E14	28	5	2	0.4							D-18	0.57					K-g	7.3			K-d	K-d-F1-1	20.11
		E15, E16, E17	35	19	4	0.210526							D-19	0.43										K-d-F1-2	8.89
		E18, E19	28	13	6	0.461538						D18, D19, D20	D-20	1.2	D-21	0.44			K-h	13			K-e	K-e-F1-1	9.11
		total	225	87	27	0.310345		** 0.66					D-22	1.7										K-e-F1-2	13.78
	attP-3B_00033 31-150d	F1	6	3	0	0	(30.6% ± 15.5)		* 0.91				D-23	2					K-i	3.44			K-f	K-f-F1-1	23.44
		F2, F3	36	10	5	0.5							D-24	1.4										K-f-F1-2	21
		F4, F5	48	24	10	0.416667							No. of host adults examined	15	No. of host adults examined	9			K-j	5.11			K-g	K-g-F1-1	17
		total	90	37	15	0.405405			** 0.31				Median value	1.4	Median value	0.2								K-g-F1-2	25
	attP-40 31-150d	G1, G2, G3	44	18	2	0.111111	(21.7% ± 6.3)		* 0.28				P-vale (Wilcox test, vs. EGFP-vas 0d)	0.67	P-vale (Wilcox test, vs. EGFP-vas 0d)	0.1898			K-k	6.33			K-h	K-h-F1-1	18
		G4, G5, G6	31	13	2	0.153846					EGFP-vas 31-150d	E4, E5, E6	E-1	2	E-4	0.1								K-h-F1-2	23.78
		G7, G8, G9, G10, G11	46	9	1	0.111111							E-2	3.9					K-l	9.78			K-i	K-i-F1-1	2.78
		G12, G13	28	16	7	0.4375							E-3	3.14										K-i-F1-2	0.44
		G14, G15, G16	41	22	6	0.272727							E-5	0.14					K-m	12.67			K-j	K-j-F1-1	24.56
		total	190	78	18	0.230769			** 0.30				E-6	2.57										K-j-F1-2	21.89
	attP-3B_00037 31-150d	H1, H2, H3	49	28	9	0.321429	(20.9% ± 4.0)		* 0.24			E7, E8, E9, E10	E-7	0.86	E-9	0.06			No. of host couples examined	13			K-k	K-k-F1-1	13.78
		H4, H5, H6	48	19	3	0.157895							E-8	0.14					Median value	8.78				K-k-F1-2	22.11
		H7, H8, H9	44	14	3	0.214286							E-10	2.86					P-vale (Wilcox test, vs. M17 0d)	0.2			K-l	K-l-F1-1	13.33
		H10, H11	35	14	2	0.142857						E11, E12	E-11	0.3	E-12	0.1		M17 31-150d	L-a	8.44				K-l-F1-2	20.11
		total	176	75	17	0.226667			** 0.29				E-15	1.5	E-13	0.28							K-m	K-m-F1-1	25.33
	BER_2 360-400d	I1	25	14	5	0.357143	(24.5% ± 6.6)	*0.28							E-14	0.72			L-b	7.22				K-m-F1-2	23.22
		I2, I3	18	8	2	0.25						E13, E14	E-16	1.8									No. of host couples examined		26
		I4, I5	50	31	4	0.129032							E-17	2.2					L-c	10.33			Median value		15.67
		total	93	53	11	0.207547		** 0.20				E15, E16, E17	E-18	2	E-19	0.08							P-vale (Wilcox test, vs. M17 control)		0.54
													E-20	1.8					L-d	3.55		M17 31-150d	L-a	L-a-F1-1	14.89
												E18, E19	E-21	0.3	E-22	0.62								L-a-F1-2	14
													E-24	1.25	E-23	0.24			L-e	9.78			L-b	L-b-F1-1	18.89
													E-25	2.1	E-26	0.18								L-b-F1-2	16.56
													No. of host adults examined	17	No. of host adults examined	9			No. of host couples examined	5			L-c	L-c-F1-1	14.44
													Median value	1.8	Median value	0.18			Median value	8.44				L-c-F1-2	17
													P-vale (Wilcox test, vs. EGFP-vas 0d)	0.814	P-vale (Wilcox test, vs. EGFP-vas 0d)	0.2296			P-vale (Wilcox test, vs. M17 0d)	0.29			L-d	L-d-F1-1	7.44
											attP-3B_00033 31-150d	F2, F3	F-3	0.5	F-1	0.06
													F-4	0.43	F-2	0.58							L-e	L-e-F1-1	11.22
													F-5	0.86										L-e-F1-2	25.33
												F4, F5	F-6	0.5	F-7	0.88							No. of host couples examined		9
													F-9	0.7	F-8	0.16							Median value		14.89
													F-10	0.9	F-12	0.46							P-vale (Wilcox test, vs. M17 control)		0.21
													F-11	5.1	F-13	0.38
													F-15	1.7	F-14	0.14
													No. of host adults examined	8	No. of host adults examined	7
													Median value	0.779	Median value	0.38
													P-vale (Wilcox test, vs. EGFP-vas 31-150d)	0.2938	P-vale (Wilcox test, vs. EGFP-vas 31-150d)	0.4908
											attP-40 31-150d	G1, G2, G3	G-2	0.2	G-1	0.02
												G4, G5, G6	G-4	0.8	G-3	0.18
												G7, G8, G9, G10, G11			G-5	0.44
												G12, G13	G-6	0.1	G-7	0.32
													G-10	1.4	G-8	0.64
															G-9	0.32
															G-11	0.04
															G-12	0.04
												G14, G15, G16	G-15	0.6	G-13	0.48
													G-16	0.3	G-14	0.18
															G-17	0.62
															G-18	1.36
													No. of host adults examined	6	No. of host adults examined	12
													Median value	0.45	Median value	0.32
													P-vale (Wilcox test, vs. EGFP-vas 31-150d)	0.02716	P-vale (Wilcox test, vs. EGFP-vas 31-150d)	0.6179
											attP-3B_00037 31-150d	H1, H2, H3	H-1	1.1	H-3	0.4
													H-2	1.4	H-4	0.12
													H-6	5	H-5	0.02
															H-7	0.04
												H4, H5, H6	H-8	0.5	H-9	0.18
															H-10	0.64
												H7, H8, H9	H-12	2.5	H-11	0.22
													H-13	1
												H10, H11	H-14	0.1	H-15	0.28
													No. of host adults examined	7	No. of host adults examined	8
													Median value	1.1	Median value	0.2
													P-vale (Wilcox test, vs. EGFP-vas 31-150d)	0.5673	P-vale (Wilcox test, vs. EGFP-vas 31-150d)	0.9616
											BER_2 360-400d	I1	I-1	0.6
													I-2	0.4
													I-3	1.6
													I-4	0.3
													I-5	0.25
												I2, I3			I-6	0.24
															I-7	0.02
												I4, I5	I-9	1.25	I-8	0.24
												I2, I3	I-10	0.25
												I4, I5	I-11	1
													No. of host adults examined	8	No. of host adults examined	3
													Median value	0.5	Median value	0.24
													P-vale (Wilcox test, vs. EGFP-vas 0d)	0.033	P-vale (Wilcox test, vs. EGFP-vas 31-150d)	0.3682

## Sheet: Table 1
	Table 1
	Donor PGCs	Needle ID.	No. of embryos transplanted	No. of adults eclosed	No. of adults producing donor-derived F1			% of adults producing donor-derived F1			Efficiency of PGC transplantation
					Total	Females	Males		(Mean ± SEM)	*: P (two-sided t-test, vs. F-PGC) **: P (two-sided Fisher's exact test, vs. F-PGC)		(Mean ± SEM)	*: P (two-sided t-test, vs. F-PGC) **: P (two-sided Fisher's exact test, vs. F-PGC)
	None			40	0	0	0	0	(0.0% ± 0.0)	* 0.045
				30	0	0	0	0
				19	0	0	0	0
		total		89	0	0	0	0		** 7.3E-08
	F-PGCs	A1	8	1	1	1	0	1	(50.3% ± 11.8)		0.125	(12.9% ± 4.4)
		A2, A3, A4, A5	25	6	2	1	1	0.333333			0.08
		A6, A7, A8, A9	18	6	1	1	0	0.166667			0.0555556
		A10, A11, A12	17	5	1	0	1	0.2			0.0588235
		A13, A14, A15	15	4	2	1	1	0.5			0.133333
		A16, A17	10	2	1	1	0	0.5			0.1
		A18	6	1	1	1	0	1			0.166667
		A19	2	1	1	0	1	1			0.5
		A20, A21, A22	14	3	1	0	1	0.333333			0.0714286
		A23, A24, A25	10	2	0	0	0	0			0
		total	125	31	11	6	5	0.354839			0.088
	CPA-PGCs	B1, B2, B3	24	6	3	1	2	0.5	(73.6% ± 10.5)	* 0.27	0.125	(18.8% ± 6.7)	* 0.49
		B4, B5	18	9	7	6	1	0.777778			0.388889
		B6	9	1	1	1	0	1			0.111111
		B7, B8, B9	16	3	2	0	2	0.666667			0.125
		total	67	19	13	8	5	0.684211		** 0.040	0.19403		** 0.041
	Naïve-PGCs	C1, C2, C3	28	5	3	2	1	0.6	(74.0% ± 9.9)	* 0.19	0.107143	(13.5% ± 1.2)	* 0.92
		C4, C5, C6	22	8	3	1	2	0.375			0.136364
		C7, C8, C9	22	3	3	3	0	1			0.136364
		C10, C11, C12	25	5	4	2	2	0.8			0.16
		C13, C14, C15	23	6	4	2	2	0.666667			0.173913
		C16, C17, C18	21	2	2	0	2	1			0.0952381
		total	141	29	19	10	9	0.655172		** 0.038	0.134752		** 0.25

## Sheet: Table 2
	Table 2
	Donor PGCs	Needle ID.	No. of embryos transplanted	No. of female adults					No. of male adults					No. of couples producing F1a	Transplantation efficiencyb
				Eclosed	Fertile	%	(Mean ± SEM)	*: P (two-sided t-test, vs. M17 0d) **: P (two-sided Fisher's exact test, vs. M17 0d)	Eclosed	Fertile	%	(Mean ± SEM)	*: P (two-sided t-test, vs. M17 0d) **: P (two-sided Fisher's exact test, vs. M17 0d)			(Mean ± SEM)	*: P (two-sided t-test, vs. M17 0d) **: P (two-sided Fisher's exact test, vs. M17 0d)
	None			18	0	0	(0.0% ± 0.0)	* 6.8E-04	22	0	0	(0.0% ± 0.0)	* 0.028	0
				12	0	0			5	0	0			0
				13	0	0			19	0	0			0
		Total		43	0	0		** 4.7E-04	46	0	0		** 3.7E-04	0
	M17 0d	J1, J2, J3	13	3	1	0.333333	(41.7% ± 8.3)		3	2	0.666667	(50.0% ± 16.7)		1	0.0769231	(11.3% ± 3.7)
		J4, J5, J6	20	6	3	0.5			6	2	0.333333			3	0.15
		Total	33	9	4	0.444444			9	4	0.444444			4	0.121212
	M17 8-30d	K1, K2	16	5	4	0.8	(35.2% ± 4.0)	* 0.69	7	1	0.142857	(23.9% ± 4.4)	* 0.072	4	0.25	(11.3% ± 3.6)	* 0.58
		K3, K4, K5	27	4	1	0.25			5	1	0.2			1	0.037037
		K6, K7, K8	39	8	3	0.375			8	2	0.25			3	0.0769231
		K9, K10, K11	18	4	2	0.5			5	2	0.4			2	0.111111
		K12, K13, K14	34	6	3	0.5			5	1	0.2			3	0.0882353
		Total	134	27	13	0.481481		** 1.0	30	7	0.233333		** 0.24	13	0.0970149		** 0.75
	M17 31-150d	L1, L2, L3, L4, L5, L6	32	11	3	0.272727	(26.2% ± 3.2)	* 0.19	6	2	0.333333	(29.2% ± 4.2)	* 0.35	3	0.09375	(7.1% ± 2.3)	* 0.43
		L7, L8, L9, L10, L11, L12	42	9	2	0.222222			4	1	0.25			2	0.047619
		Total	74	20	5	0.25		** 0.40	10	3	0.3		** 0.65	5	0.0675676		** 0.45
	aFertile male host was collected from the vial 3 days after mating with a female host, and reused to be mated with another female host.
	bNo. of host couples producing F1 progeny / No. of transplanted embryos is shown.

## Sheet: Table 3
	Table 3
	Donor PGCs	Host couple ID.	No. of F1 progeny examined				F1 vial ID.	No. of F2 progeny
			Total	[Females, Male]	With identical phenotype to donor	(%)		Total	[Females, Male]	With identical phenotype to donor	(%)
	M17						donor-1	127	[71, 56]	127	(100.0%)
							donor-2	95	[53, 42]	95	(100.0%)
							donor-3	114	[56, 58]	114	(100.0%)
							Total	336	[180, 156]	336	(100.0%)
							Mean ± SEM	112.0 ± 9.3	[60.0 ± 5.6, 52.0 ± 5.0]
	M17 0d	J-a	56	[29, 27]	56	(100.0%)	J-a-F1-1	39	[23, 16]	39	(100.0%)
							J-a-F1-2	60	[31, 29]	60	(100.0%)
		J-d	37	[22, 15]	37	(100.0%)	J-d-F1-1	95	[48, 47]	95	(100.0%)
							J-d-F1-2	135	[78, 57]	135	(100.0%)
		J-e	71	[37, 34]	71	(100.0%)	J-e-F1-1	163	[84, 79]	163	(100.0%)
							J-e-F1-2	168	[81, 87]	168	(100.0%)
		J-f	59	[34, 25]	59	(100.0%)	J-f-F1-1	131	[74, 57]	131	(100.0%)
							J-f-F1-2	173	[84, 89]	173	(100.0%)
		Total	223	[122, 101]	223	(100.0%)	Total	964	[503, 461]	964	(100.0%)
		Mean ± SEM	55.8 ± 7.0	[30.5 ± 3.3, 25.3 ± 3.9]			Mean ± SEM	120.5 ± 18.0	[62.9 ± 8.9, 57.6 ± 9.4]
	M17 8-30d	K-a	122	[53, 69]	122	(100.0%)	K-a-F1-1	39	[17, 22]	39	(100.0%)
							K-a-F1-2	35	[16, 19]	35	(100.0%)
		K-b	79	[34, 45]	79	(100.0%)	K-b-F1-1	129	[69, 60]	129	(100.0%)
							K-b-F1-2	23	[12, 11]	23	(100.0%)
		K-c	28	[13, 15]	28	(100.0%)	K-c-F1-1	9	[ 4, 5]	9	(100.0%)
							K-c-F1-2	71	[32, 39]	71	(100.0%)
		K-d	95	[48, 47]	95	(100.0%)	K-d-F1-1	181	[97, 84]	181	(100.0%)
							K-d-F1-2	80	[46, 34]	80	(100.0%)
		K-e	76	[31, 45]	76	(100.0%)	K-e-F1-1	82	[46, 36]	82	(100.0%)
							K-e-F1-2	124	[54, 70]	124	(100.0%)
		K-f	116	[62, 54]	116	(100.0%)	K-f-F1-1	211	[110, 101]	211	(100.0%)
							K-f-F1-2	189	[88, 101]	189	(100.0%)
		K-g	66	[33, 33]	66	(100.0%)	K-g-F1-1	153	[78, 75]	153	(100.0%)
							K-g-F1-2	225	[117, 108]	225	(100.0%)
		K-h	117	[54, 63]	117	(100.0%)	K-h-F1-1	162	[89, 73]	162	(100.0%)
							K-h-F1-2	214	[113, 101]	214	(100.0%)
		K-i	31	[13, 18]	31	(100.0%)	K-i-F1-1	25	[11, 14]	25	(100.0%)
							K-i-F1-2	4	[ 1, 3]	4	(100.0%)
		K-j	46	[29, 17]	46	(100.0%)	K-j-F1-1	221	[117, 104]	221	(100.0%)
							K-j-F1-2	197	[102, 95]	197	(100.0%)
		K-k	57	[31, 26]	57	(100.0%)	K-k-F1-1	124	[68, 56]	124	(100.0%)
							K-k-F1-2	199	[105, 94]	199	(100.0%)
		K-l	88	[43, 45]	88	(100.0%)	K-l-F1-1	120	[69, 51]	120	(100.0%)
							K-l-F1-2	181	[101, 80]	181	(100.0%)
		K-m	114	[57, 57]	114	(100.0%)	K-m-F1-1	228	[117, 111]	228	(100.0%)
							K-m-F1-2	209	[112, 97]	209	(100.0%)
		Total	1035	[501, 534]	1035	(100.0%)	Total	3435	[1791, 1644]	3435	(100.0%)
		Mean ± SEM	79.6 ± 9.1	[38.5 ± 4.4, 41.1 ± 5.0]			Mean ± SEM	132.1 ± 14.9	[68.9 ± 8.0, 63.2 ± 7.1]
	M17 31-150d	L-a	76	[37, 39]	76	(100.0%)	L-a-F1-1	134	[75, 59]	134	(100.0%)
							L-a-F1-2	126	[51, 75]	126	(100.0%)
		L-b	65	[28, 37]	65	(100.0%)	L-b-F1-1	170	[90, 80]	170	(100.0%)
							L-b-F1-2	149	[89, 60]	149	(100.0%)
		L-c	93	[47, 46]	93	(100.0%)	L-c-F1-1	130	[64, 66]	130	(100.0%)
							L-c-F1-2	153	[78, 75]	153	(100.0%)
		L-d	32	[10, 22]	32	(100.0%)	L-d-F1-1	67	[38, 29]	67	(100.0%)
		L-e	88	[46, 42]	88	(100.0%)	L-e-F1-1	101	[59, 42]	101	(100.0%)
							L-e-F1-2	228	[122, 106]	228	(100.0%)
		Total	354	[168, 186]	354	(100.0%)	Total	1258	[666, 592]	1258	(100.0%)
		Mean ± SEM	70.8 ± 10.9	[33.6 ± 6.8, 37.2 ± 4.1]			Mean ± SEM	139.8 ± 14.9	[74.0 ± 8.3, 65.8 ± 7.4]

## Sheet: Supplementary Table 1
	Supplementary Table 1
	Cryoprotectants	PGC grade									No. of experiments
		Experiment 1	Experiment 2	Experiment 3	Experiment 4	Experiment 5	Experiment 6	Experiment 7	Experiment 8	Mean value
	None	1	1	1						1	3
	EG (20%) + Sucrose (1.0 M)	3	3	3	3	3	3	3	3	3	8
	EG (10%) + Sucrose (0.5 M)	3	2							2.5	2
	EG ( 5%) + Sucrose (0.25 M)	1	1	1						1	3
	DMSO (20%) + Sucrose (1.0 M)	3	2	2						2.3	3
	DMSO (10%) + Sucrose (0.5 M)	2	1	2						1.7	3
	DMSO ( 5%) + Sucrose (0.25 M)	1	1							1	2
	G (20%) + Sucrose (1.0 M)	2	2	2						2	3
	G (10%) + Sucrose (0.5 M)	1	1	1						1	3
	G ( 5%) + Sucrose (0.25 M)	1	1	2						1.3	3

## Sheet: Supplementary Table 2
	Supplementary Table 2
	Donor PGCs	Needle ID.	No. of host embryos				% of host embryos carrying donor PGCs within gonads	P-value (two-sided Fisher's exact test)
			Transplanted	Developing to stage 15	(Survial rate until stage 15)	With donor PGCs in gonads		(vs. F-PGCs)	(vs. CPA-PGCs)
	F-PGCs	A1	18	8		4	0.5
		A2, A3, A4, A5, A6, A7, A8	22	6		5	0.833333
		total	40	14	(35.0%)	9	0.642857
	CPA-PGCs	B1, B2, B3, B4	38	18		18	1
		total	38	18	(47.4%)	18	1	0.0099416
	Naïve-PGCs	C1	19	7		7	1
		C2, C3, C4	23	14		14	1
		total	42	21	(50.0%)	21	1	0.00616698	1
